# Supplementary material for: Controlled Synthesis of Tellurium Nanowires
Source: Nanomaterials (Basel). 2022 Nov 23;12(23):4137. doi: 10.3390/nano12234137 (PMC9741254; doi:10.3390/nano12234137)
Supplement: Supplementary file 1 [file nanomaterials-12-04137-s001.zip]

Archive with 1 entries (1 files):
- nanomaterials-2022662-supplementary.pdf
